# Supplementary material for: Artificial reef design affects benthic secondary productivity and provision of functional habitat
Source: Ecol Evol. 2020 Feb 8;10(4):2122–30. doi: 10.1002/ece3.6047 (PMC7042684; doi:10.1002/ece3.6047)
Supplement: Supplementary file 1 [file ECE3-10-2122-s001.csv]

reef module	lat	long	growth rate
C1C	56.32112	-5.4507	1710.11396
C1C	56.32112	-5.4507	1064.490446
C1C	56.32112	-5.4507	1628.552545
C1C	56.32112	-5.4507	1101.930036
C1C	56.32112	-5.4507	631.4152411
C1C	56.32112	-5.4507	421.9409283
C1C	56.32112	-5.4507	687.960688
C1S	56.32109	-5.45228	1073.275862
C1S	56.32109	-5.45228	707.426019
C1S	56.32109	-5.45228	1273.904997
C1S	56.32109	-5.45228	665.6171285
C1S	56.32109	-5.45228	1211.257818
C1S	56.32109	-5.45228	724.8088951
C1S	56.32109	-5.45228	780.034823
C1S	56.32109	-5.45228	1088.790932
C1S	56.32109	-5.45228	492.5758554
C1S	56.32109	-5.45228	486.7549669
C1S	56.32109	-5.45228	287.3485868
C1S	56.32109	-5.45228	131.1036789
C1S	56.32109	-5.45228	166.3837012
C2C	56.32099	-5.45127	1375.694444
C2C	56.32099	-5.45127	1736.742424
C2C	56.32099	-5.45127	780.2547771
C2C	56.32099	-5.45127	834.0643275
C2C	56.32099	-5.45127	1828.212291
C2C	56.32099	-5.45127	1453.809845
C2C	56.32099	-5.45127	1165.075034
C2C	56.32099	-5.45127	834.8264278
C2C	56.32099	-5.45127	1096.938776
C2C	56.32099	-5.45127	982.8767123
C2C	56.32099	-5.45127	888.2175227
C2C	56.32099	-5.45127	398.0582524
C2C	56.32099	-5.45127	602.4967148
C2C	56.32099	-5.45127	372.4770642
C2C	56.32099	-5.45127	450.4504505
C2C	56.32099	-5.45127	315.4180239
C2C	56.32099	-5.45127	490.3905766
C2C	56.32099	-5.45127	231.0513447
C2S	56.32119	-5.45173	1394.618834
C2S	56.32119	-5.45173	1696.804365
C2S	56.32119	-5.45173	1266.35514
C2S	56.32119	-5.45173	735.1170569
C2S	56.32119	-5.45173	910.801964
C2S	56.32119	-5.45173	735.0486787
C2S	56.32119	-5.45173	421.1526282
C2S	56.32119	-5.45173	199.2731678
C2S	56.32119	-5.45173	174.4868035
C2S	56.32119	-5.45173	271.0223835
C2S	56.32119	-5.45173	535.3241078
C2S	56.32119	-5.45173	124.7843588
C3C	56.32086	-5.45208	982.5301205
C3C	56.32086	-5.45208	1764.044944
C3C	56.32086	-5.45208	1246.044304
C3C	56.32086	-5.45208	1300.374532
C3C	56.32086	-5.45208	1388.297872
C3C	56.32086	-5.45208	766.5056361
C3C	56.32086	-5.45208	673.6613603
C3C	56.32086	-5.45208	909.1490723
C3C	56.32086	-5.45208	828.8159772
C3C	56.32086	-5.45208	592.0162382
C3C	56.32086	-5.45208	690.7536908
C3C	56.32086	-5.45208	351.8766756
C3C	56.32086	-5.45208	682.2376009
C3C	56.32086	-5.45208	164.5919779
C3S	56.32129	-5.4509	1594.193548
C3S	56.32129	-5.4509	1019.495413
C3S	56.32129	-5.4509	1308.657465
C3S	56.32129	-5.4509	723.9789196
C3S	56.32129	-5.4509	413.7931034
C3S	56.32129	-5.4509	628.6080821
C3S	56.32129	-5.4509	439.9441341
C3S	56.32129	-5.4509	346.3414634
C3S	56.32129	-5.4509	226.3575351
C3S	56.32129	-5.4509	232.0441989
C3S	56.32129	-5.4509	70.57340895
